# Supplementary material for: Species, Sequence Types and Alleles: Dissecting Genetic Variation in Acanthamoeba
Source: Pathogens. 2020 Jul 2;9(7):534. doi: 10.3390/pathogens9070534 (PMC7400246; doi:10.3390/pathogens9070534)
Supplement: Supplementary file 1 [file pathogens-09-00534-s001.zip]

Archive with 7 entries (7 files):
- Table S1.pdf
- Table S2.pdf
- Table S3.pdf
- Table S4.pdf
- Table S5.pdf
- Table S6.pdf
- Table S7.pdf
